# Supplementary material for: Sperm competition risk drives plasticity in seminal fluid composition
Source: BMC Biol. 2015 Oct 27;13:87. doi: 10.1186/s12915-015-0197-2 (PMC4624372; doi:10.1186/s12915-015-0197-2)
Supplement: Supplementary file 3 — Morphological data. Body mass, testes mass, seminal vesicles mass, daily sperm production rate and epididymal sperm numbers data for subject male house mice, classified according to experimental treatment group: high sperm competition risk, high potential mating rate (4m4f); low sperm competition risk, low potential mating rate (2m2f); high sperm competition risk, low potential mating rate (4m2f); low sperm competition risk, high potential mating rate (2m4f). (XLSX 45 kb) [file 12915_2015_197_MOESM3_ESM.xlsx]

## Sheet: Sheet1
treatment	bm	tm	sv	dspr	epsperm
2m2f	20.21	0.1554	0.1433	2868091	4825000
4m4f	20.79	0.2136	0.1643	4477337	8387500
4m2f	19.4	0.2031	0.1776	2530669	7287500
4m4f	19.51	0.1513	0.0981	2907025	4987500
4m2f	21.41	0.1709	0.183	2777247	6875000
2m4f	22.14	0.2327	0.1309	2932980	6662500
4m4f	23.25	0.2073	0.1936	4464360	6387500
2m2f	18.61	0.1472	0.1073	2284091	4762500
2m4f	18.06	0.1589	0.1004	2712358	5675000
2m2f	23.3	0.1925	0.1839	3127647	6362500
4m2f	15.81	0.1685	0.081	3504003	5650000
2m4f	15.75	0.1608	0.0666		4187500
4m4f	22.88	0.2141	0.1811	4697960	8462500
2m2f	19.13	0.1564	0.0966	3283381	5412500
2m4f	20.09	0.1482	0.1601	2945958	4900000
4m2f	19.04	0.2249	0.1071	4490315	7337500
4m4f	20.57	0.1766	0.0997	3127647	5737500
2m2f	17.63	0.1612	0.0712	3088714	4650000
2m4f	19.32	0.2091	0.1249	2984892	6912500
4m2f	19.01	0.2105	0.1474	2699380	5575000
4m4f	15.21	0.157	0.1262	2543647	5287500
2m2f	18.1	0.1688	0.1155	2258135	4937500
2m4f	21.23	0.1994	0.1414	2452802	7275000
4m2f	21.25	0.1926	0.1343	2439824	7300000
4m4f	19.54	0.1821	0.1052	2258135	6962500
2m2f	19.94	0.1729	0.0937	3101692	5262500
2m4f	16.45	0.1413	0.064	1868802	3937500
4m2f	21.7	0.2175	0.2122	3062758	7937500
4m4f	19.09	0.2033	0.14	3491025	7312500
2m2f	21.74	0.1939	0.1206	2543647	6687500
2m4f	18.79	0.1446	0.1341	2284091	6700000
4m2f	23.47	0.1832	0.1621	2868091	5812500
bm	body mass (g)
tm	paired testes mass (g)
sv	paired seminal vesicles mass (g)
dspr	daily sperm production rate
epsperm	epididymal sperm numbers
